# Supplementary material for: N-type fast inactivation of a eukaryotic voltage-gated sodium channel
Source: Nat Commun. 2022 May 17;13:2713. doi: 10.1038/s41467-022-30400-w (PMC9114117; doi:10.1038/s41467-022-30400-w)
Supplement: Supplementary file 4 — Source Data [file 41467_2022_30400_MOESM4_ESM.xlsx]

## Sheet: Figure 1b
	WT											WT																	WT
-100	0.421719	-0.21963	0.511048	0.580129	0.026926		-0.250027		-0.52244		-100	0.087673	0.002391	-0.00058	0.009463	0.001116	0.001607	-0.00058		0.000738	-0.00031	0.000987	0.005687		0.000326			-140	1	1	0.988483				1	1	0.977988
-90	-1.14663	-4.27857	-4.82753	0.444585	-3.06825	-26.9316	-7.58123	-89.0768	-17.0935		-95	0.171038	0.003449	0.000546	0.03881	0.001076	0.000953	0.000546		0.000593	-0.00152	0.000943	0.002292		-8.3e-05			-135	0.983898	0.975788	0.999707				0.975788	0.969629	0.97647
-80	-19.9704	-20.0566	-99.8816	-0.83947	-17.2522	-514.987	-79.798	-369.257	-565.842		-90	0.278492	0.00928	0.001987	0.338504	0.002801	0.001759	0.001987		0.001103	-0.00077	0.004485	-0.00164		-0.00026			-130	0.974517	0.967108	0.916602				0.967108	0.991538	1
-70	-175.53	-259.413	-623.419	-23.7009	-457.214	-576.354	-436.43	-451.373	-616.946		-85	0.441812	0.017354	0.006913	0.794636	0.008568	0.003181	0.006913		0.005066	-0.00152	0.005013	-0.00736		9.57e-06			-125	0.968408	0.940536	0.726586				0.940536	0.997166	0.910095
-60	-419.076	-502.979	-621.966	-132.1	-800.535	-551.899	-473.181	-436.138	-566.655		-80	0.557061	0.047487	0.029789	0.93717	0.029627	0.005586	0.029789	0.001124	0.015534	-0.00051	0.007643	0.000829	0.001641	0.000578	0.000197		-120	0.960902	0.909091	0.392895	1	1	1	0.909091	0.97775	0.847601
-50	-480.057	-542.958	-591.831	-215.955	-792.219	-493.089	-486.582	-409.456	-520.419		-75	0.655832	0.171077	0.514815	0.983206	0.102674	0.021812	0.514815	0.001083	0.036466	0.000122	0.014654	0.013032	0.002707	0.001296	-9.1e-05		-115	0.942532	0.864169	0.140748	0.796803	0.907982	0.932016	0.875412	0.981408	0.622097
-40	-475.083	-578.339	-544.476	-222.707	-727.71	-417.884	-440.719	-371.647	-466.378		-70	0.687247	0.41482	0.829736	0.996898	0.47634	0.086047	0.829736	0.002818	0.087007	0.006872	0.052245	0.04772	0.002075	0.003101	-0.00026		-110	0.922023	0.784453	0.0362424	0.75553	0.909221	0.91818	0.851639	0.961027	0.293649
-30	-413.468	-524.461	-481.031	-225.139	-645.976	-347.311	-387.306	-315.773	-415.233		-65	0.750105	0.669273	0.945275	1.01397	0.754956	0.674095	0.945275	0.008616	0.206744	0.019437	0.875599	0.080466	0.004138	0.017772	-0.00031		-105	0.894096	0.55638	0.0121687	0.730645	0.874437	0.895738	0.825115	0.979981	0.090647
-20	-351.246	-443.644	-407.668	-204.392	-548.678	-272.532	-328.476	-265.868	-356.613		-60	0.775077	0.78086	0.989059	0.99969	0.873181	0.916176	0.989059	0.029781	0.446955	0.066672	0.912889	0.168448	0.014963	0.109958	-0.00089		-100	0.844133	0.253761	0.00691353	0.70402	0.831287	0.862971	0.803129	0.945349	0.035026
-10	-295.685	-368.73	-338.912	-175.541	-454.583	-218.466	-263.416	-206.423	-306.847		-55	0.806927	0.880781	1.01044	0.994957	0.937005	0.967331	1.01044	0.103161	0.652788	0.215752	0.959694	0.280088	0.033712	0.815862	-0.00076		-95	0.737051	0.082085	0.00651728	0.637942	0.839736	0.795285	0.777395	0.921671	0.033905
0	-231.168	-319.486	-278.782	-147.997	-366.647	-160.82	-208.476	-154.651	-249.213		-50	0.831142	0.903469	1.02323	0.994606	0.967107	1.00467	1.02323	0.478367	0.842526	0.592044	0.986759	0.420543	0.092658	0.938526	-0.00015		-90	0.517563	0.020369	0.00587507	0.543144	0.776786	0.619909	0.74863	0.816168	0.014273
10	-175.81	-252.079	-214.411	-112.491	-292.7	-111.144	-157.184	-102.397	-190.044		-45	0.871506	0.923762	1.01848	0.985144	0.979196	1	1.01848	0.757769	0.893032	0.810245	1	0.620227	0.235019	0.986226	0.000721		-85	0.230545	0.005458	0.00478626	0.378214	0.631732	0.335135	0.722698	0.604056	0.019946
20	-126.667	-190.677	-161.626	-82.0446	-223.926	-63.6962	-114.042	-60.2977	-139.419		-40	0.925122	0.951347	1.0206	0.976896	0.997908	0.950021	1.0206	0.875926	0.961341	0.909999	0.993946	0.767281	0.40608	0.99705	0.003957		-80	0.055457	0.002842	0.00367197	0.155279	0.330047	0.113033	0.668466	0.033906	0.023697
30	-85.4621	-140.963	-109.283	-55.1337	-160.802	-21.7782	-70.9118	-24.5328	-90.5059		-35	0.948668	0.93943	0.998574	0.978158	0.995764	0.917679	0.998574	0.939349	0.96986	0.9547	0.996268	0.87403	0.545775	0.988533	0.013532		-75	0.020054	0.00169	0.00162161	0.042649	0.075104	0.018797	0.587686	0.011116	0.017294
40	-47.4688	-99.4043	-62.8155	-28.4502	-104.704	6.6719	-34.082	-0.425418	-45.0378		-30	0.970866	0.947923	0.999393	0.974396	0.996971	0.870244	0.999393	0.96884	0.984582	0.961881	0.985967	0.92898	0.625798	0.993053	0.045644		-70	0.014391	0.001825	0.00231261	0.011909	0.016911	0.002828	0.470911	0.004889	0.012469
50	-18.3629	-16.9582	-23.2939	-10.9955	-16.496	19.0299	-0.843421	7.424	-0.71818		-25	0.989317	0.952825	0.987272	0.980294	0.9785	0.830459	0.987272	0.980177	0.972439	0.971006	0.985325	1	0.741629	0.990694	0.253732		-65	0.010699	0.000929	0.00217041	0.010018	0.014377	0.001365	0.316804	0.002362	0.015826
60	-7.00727	-6.94329	4.84911	-3.18629	-6.22394	19.7681	7.94595	9.84136	12.1918		-20	0.984988	1	0.985254	0.982027	0.997076	0.771814	0.985254	0.998023	0.983554	0.993558	0.982392	0.993339	0.793696	0.975842	0.687396		-60	0.006983	0.001526	0.00165996	0.007145	0.006685	0.001183	0.176731		0.010188
											-15	1	0.982565	0.991207	0.982859	1	0.711147	0.991207	0.994885	0.990538	0.990966	0.986126	0.98718	0.863111	0.978694	0.843667		-55	0.003409	0.000841	0.00148438	0.003672	0.004108	0.000724	0.083642	-0.00035	0.033229
											-10	0.979966	0.969598	1	0.995833	0.990954	0.658712	1	0.994961	1	0.984492	0.984123		0.886338	0.974149	0.91851		-50	0.001253	0.000815	0.0017034	0.002533	0.003027	0.000142	0.037423	-0.00054	0.00253337
											-5	0.990594	0.945304	1.00027	1	0.995876		1.00027	0.975254	0.97596	0.981664	0.98741	0.993979	0.930293	0.986953	0.965594		-45	0.005098	0.004029	0.00416533	0.002198	0.004221	0.000527	0.021678	-0.00058	0.00148796
											0	0.995493	0.921046	1.02208	1.02676	1.00767		1.02208	0.992266	0.990018	1	0.996508	0.990036	0.94573	1	0.989065		-40	0.008919	0.009	0.00748946	0.001488	0.000505	-3.2e-05	0.013685		0.000999309
											5	0.984237		1.05706	1.05218	1.01859		1.05706	0.993411					0.969099	0.978694	0.992035		-35				0.000999	-0.00312	0.000241	0.011458		0.000145215
											10	0.960624		1.08122	1.0912	0.985967		1.08122	0.982349					0.955379	0.974149	0.993397		-30				0.000145	-0.00218	6.45e-05	0.007647		0.000254454
											15			1.15747	1.13535	0.985325			0.984709					0.961088	0.986953	0.984729		-25				0.000254	-0.00364	-0.0001	0.007966		0.00102972
											20			1.25822	1.26613	0.982392			0.993236					0.960325	1	0.990427		-20				0.00103	-0.00453	-5.4e-05	0.006059		0.00219803

## Sheet: Figure 4a
	WT	2--13	13R	nE5
	0.014312	0.884687	0.094696	0.827682
	0.047249	0.587807	0.157817	0.699403
	0.007769	0.807419	0.057617	0.722222
	0.085589	0.781122	0.124117	0.783067
	0.11653	0.624491	0.042824	0.673921
	0.035958	0.713268	0.223315	0.828408
	0.009954	0.74701	0.042808	0.772743
	0.030897		0.131908	0.753581
			0.153916	0.763293

## Sheet: Figure 5c-f
	WT
20		0.995774	1.65	1.47	2.02	1.3	2.03	1.57763	0.69973	0.76261	0.6194	0.789056
10		0.95385	1.35	1.49	1.63	1.27	1.89	1.43064	0.62447	0.74147	0.60311	0.83647
0	1.07	1.01	1.64	1.23	1.96	1.35	2.02	1.46857	0.63332	0.74289	0.61496	0.836144
-10	1.21	1.16	1.73	1.17	2.11	1.08	2	1.49429	0.69169	0.89588	0.5823	0.9769
-20	1.13	1.25	1.75	1.2	2.1	1.41	1.79	1.51857	0.8623	0.93022	0.79926	1.01
-30	1.34	1.25	2.41		2.47	1.33		1.76	0.93126	1.03	0.8087	1.14
-40	1.31	1.34			2.35	1.5		1.625	1.02	1.17	0.86371	1.2
-50	1.29	2.34			1.94	1.3		1.7175	0.905	1.01	0.8637	1.34
	Nav1,7
30	1.28	1.26	2.61	1.23	1.67	2	1.16
20	1.45	1.28	2.91	1.34	2.14	1.74	1.3
10	1.52	1.31	3.85	1.34	1.49	1.47	1.44
0	2.05	1.9	4.63	1.87	1.9	1.53	1.81
-10	2.12	2.76	5.93	2.6	1.98	1.83	2.19
-20	5.29	4.45	8.67	5.12	2.66	1.94	3.61
	WT
21	0.021127	0.019608	0.05	0.036811	0.064935	0.128205	0.0133	0.030304	0.128205
85		0.015748	0.111416		0.205477	0.213333	0.011299	0.111116	0.213333
149	0.129033	0.024243	0.131554	0.105638	0.397248	0.346667	0.017052	0.128517	0.346667
277	0.237708	0.073172	0.159046	0.145044	0.716668	0.48	0.022989	0.210531	0.48
533	0.404257	0.184874	0.220387	0.20931		0.638889	0.011568	0.301894	0.638889
1045	0.584732	0.408683	0.298222	0.289074		0.8	0.338101	0.490208	0.8
2069	0.831859	0.738307	0.443479	0.403378		0.944444	0.96829	0.711556	0.944444
4117	1.10784		0.779059	0.495507		1.04225	1.17332		1.04225
	Nav1.7
1	0.073128	0.039793	0.05985	0.015183	0.140097	0.118422	0.196629
2	0.176574	0.065907	0.106468	0.015295	0.260469	0.256412	0.333333
4	0.316706	0.187076	0.19008	0.06587	0.469183	0.398706	0.482955
8	0.489404	0.305322	0.311424	0.226825	0.68572	0.618421	0.68158
16	0.75577	0.526255	0.57457	0.507833	0.803579	0.83479	0.81083
32	0.8801	0.7096	0.78417	0.75199	0.908263	0.91432	0.8746
64	0.97493	0.86432	0.8823	0.88067	0.898141	0.96245	0.927
128	0.96034	0.93134	0.91653	0.93015		0.99539	0.97451

## Sheet: Supplementary Figure 2a
Chrom.1
UV 1_280
ml	mAU
0	-0.941348
0.001	-1.42226
0.001	-1.41889
0.002	-1.41631
0.002	-1.41427
0.003	-1.41268
0.004	-1.41214
0.004	-1.41192
0.005	-1.41283
0.005	-1.41375
0.006	-1.41466
0.007	-1.41556
0.007	-1.41642
0.008	-1.41723
0.008	-1.41809
0.009	-1.41924
0.009	-1.42038
0.01	-1.42029
0.011	-1.41991
0.011	-1.41959
0.012	-1.41962
0.012	-1.42005
0.013	-1.4213
0.014	-1.42247
0.014	-1.4232
0.015	-1.42333
0.015	-1.42389
0.016	-1.4247
0.016	-1.4255
0.017	-1.42621
0.018	-1.42679
0.018	-1.4265
0.019	-1.42619
0.019	-1.42596
0.02	-1.42657
0.021	-1.42737
0.021	-1.42815
0.022	-1.42895
0.022	-1.42944
0.023	-1.42955
0.023	-1.42937
0.024	-1.4289
0.025	-1.42839
0.025	-1.42996
0.026	-1.43246
0.026	-1.43472
0.027	-1.43692
0.028	-1.43858
0.028	-1.43813
0.029	-1.43762
0.029	-1.43788
0.03	-1.43826
0.03	-1.43837
0.031	-1.43823
0.032	-1.43812
0.032	-1.43803
0.033	-1.43796
0.033	-1.43887
0.034	-1.43997
0.035	-1.44022
0.035	-1.44031
0.036	-1.44043
0.036	-1.44077
0.037	-1.44146
0.037	-1.44253
0.038	-1.44362
0.039	-1.44452
0.039	-1.44514
0.04	-1.44363
0.04	-1.4412
0.041	-1.43871
0.042	-1.43593
0.042	-1.43358
0.043	-1.43335
0.043	-1.43348
0.044	-1.43365
0.044	-1.43395
0.045	-1.43455
0.046	-1.43539
0.046	-1.43626
0.047	-1.43756
0.047	-1.43934
0.048	-1.4402
0.049	-1.44079
0.049	-1.44136
0.05	-1.44209
0.05	-1.4429
0.051	-1.44349
0.051	-1.44406
0.052	-1.44458
0.053	-1.44474
0.053	-1.44507
0.054	-1.44566
0.054	-1.4463
0.055	-1.44738
0.055	-1.44898
0.056	-1.45093
0.057	-1.45297
0.057	-1.45503
0.058	-1.45656
0.058	-1.45784
0.059	-1.45896
0.06	-1.46005
0.06	-1.46125
0.061	-1.46283
0.061	-1.46406
0.062	-1.46481
0.062	-1.46548
0.063	-1.46601
0.064	-1.46644
0.064	-1.46667
0.065	-1.46681
0.065	-1.46694
0.066	-1.46623
0.067	-1.46541
0.067	-1.46494
0.068	-1.46454
0.068	-1.46447
0.069	-1.46498
0.069	-1.46514
0.07	-1.46478
0.071	-1.46434
0.071	-1.46372
0.072	-1.46297
0.072	-1.46263
0.073	-1.46257
0.074	-1.46265
0.074	-1.46312
0.075	-1.46364
0.075	-1.46381
0.076	-1.46386
0.076	-1.46419
0.077	-1.46489
0.078	-1.46581
0.078	-1.46684
0.079	-1.46791
0.079	-1.46856
0.08	-1.46901
0.081	-1.47016
0.081	-1.47158
0.082	-1.47311
0.082	-1.47491
0.083	-1.47649
0.083	-1.47751
0.084	-1.47839
0.085	-1.47878
0.085	-1.47852
0.086	-1.4783
0.086	-1.47819
0.087	-1.4781
0.088	-1.47772
0.088	-1.47711
0.089	-1.47608
0.089	-1.47494
0.09	-1.47381
0.09	-1.4727
0.091	-1.47132
0.092	-1.46955
0.092	-1.4677
0.093	-1.46602
0.093	-1.46454
0.094	-1.46354
0.095	-1.46272
0.095	-1.4619
0.096	-1.46127
0.096	-1.46059
0.097	-1.45963
0.097	-1.45859
0.098	-1.45762
0.099	-1.45687
0.099	-1.4567
0.1	-1.45717
0.1	-1.45776
0.101	-1.45867
0.102	-1.45991
0.102	-1.46149
0.103	-1.46318
0.103	-1.46486
0.104	-1.46688
0.104	-1.46895
0.105	-1.47097
0.106	-1.47299
0.106	-1.47478
0.107	-1.47618
0.107	-1.47732
0.108	-1.47829
0.109	-1.47924
0.109	-1.47986
0.11	-1.48038
0.11	-1.48069
0.111	-1.48095
0.111	-1.48145
0.112	-1.48297
0.113	-1.48455
0.113	-1.48587
0.114	-1.48717
0.114	-1.48762
0.115	-1.48741
0.115	-1.48678
0.116	-1.48587
0.117	-1.48495
0.117	-1.4846
0.118	-1.48429
0.118	-1.48361
0.119	-1.48289
0.12	-1.48187
0.12	-1.48037
0.121	-1.47909
0.121	-1.47822
0.122	-1.47736
0.122	-1.47723
0.123	-1.47732
0.124	-1.47775
0.124	-1.47824
0.125	-1.47864
0.125	-1.47848
0.126	-1.47794
0.127	-1.47663
0.127	-1.47486
0.128	-1.4727
0.128	-1.46988
0.129	-1.46735
0.129	-1.46557
0.13	-1.46405
0.131	-1.4636
0.131	-1.46413
0.132	-1.46447
0.132	-1.46457
0.133	-1.46462
0.134	-1.46443
0.134	-1.46432
0.135	-1.46466
0.135	-1.46517
0.136	-1.46577
0.136	-1.46647
0.137	-1.46672
0.138	-1.46657
0.138	-1.46636
0.139	-1.46609
0.139	-1.46585
0.14	-1.46618
0.141	-1.4668
0.141	-1.46735
0.142	-1.46768
0.142	-1.46835
0.143	-1.46968
0.143	-1.47124
0.144	-1.47327
0.145	-1.47582
0.145	-1.47732
0.146	-1.47793
0.146	-1.4784
0.147	-1.47856
0.148	-1.47863
0.148	-1.47896
0.149	-1.47939
0.149	-1.47985
0.15	-1.48039
0.15	-1.48086
0.151	-1.48123
0.152	-1.48157
0.152	-1.4819
0.153	-1.48222
0.153	-1.4826
0.154	-1.48301
0.155	-1.48345
0.155	-1.48414
0.156	-1.48501
0.156	-1.48612
0.157	-1.48729
0.157	-1.48818
0.158	-1.48867
0.159	-1.48855
0.159	-1.4879
0.16	-1.48714
0.16	-1.48609
0.161	-1.4849
0.162	-1.48404
0.162	-1.48329
0.163	-1.48274
0.163	-1.48272
0.164	-1.4828
0.164	-1.48281
0.165	-1.4828
0.166	-1.48243
0.166	-1.4818
0.167	-1.48113
0.167	-1.48047
0.168	-1.47982
0.169	-1.47921
0.169	-1.47857
0.17	-1.47766
0.17	-1.47669
0.171	-1.47496
0.171	-1.47229
0.172	-1.46976
0.173	-1.46761
0.173	-1.46555
0.174	-1.4623
0.174	-1.45866
0.175	-1.45535
0.175	-1.45211
0.176	-1.44755
0.177	-1.43974
0.177	-1.4314
0.178	-1.42304
0.178	-1.41483
0.179	-1.40526
0.18	-1.39351
0.18	-1.38069
0.181	-1.36806
0.181	-1.3556
0.182	-1.34238
0.182	-1.32817
0.183	-1.31384
0.184	-1.29952
0.184	-1.28471
0.185	-1.26827
0.185	-1.25106
0.186	-1.23484
0.187	-1.21911
0.187	-1.20096
0.188	-1.17938
0.188	-1.15745
0.189	-1.13634
0.189	-1.1147
0.19	-1.0867
0.191	-1.05407
0.191	-1.02417
0.192	-0.995924
0.192	-0.961045
0.193	-0.91374
0.194	-0.861572
0.194	-0.811215
0.195	-0.76162
0.195	-0.698608
0.196	-0.622885
0.196	-0.546896
0.197	-0.47151
0.198	-0.392506
0.198	-0.300223
0.199	-0.19978
0.199	-0.10143
0.2	-0.00429339
0.201	0.100292
0.201	0.213388
0.202	0.326183
0.202	0.435626
0.203	0.544626
0.203	0.656661
0.204	0.769612
0.205	0.875985
0.205	0.977832
0.206	1.07824
0.206	1.17642
0.207	1.26679
0.208	1.34421
0.208	1.41711
0.209	1.48588
0.209	1.55076
0.21	1.59979
0.21	1.638
0.211	1.67365
0.212	1.70464
0.212	1.72845
0.213	1.73807
0.213	1.7413
0.214	1.73943
0.215	1.73261
0.215	1.71627
0.216	1.69208
0.216	1.66536
0.217	1.63281
0.217	1.59739
0.218	1.55849
0.219	1.51819
0.219	1.47442
0.22	1.42583
0.22	1.37679
0.221	1.32987
0.222	1.28387
0.222	1.23299
0.223	1.17944
0.223	1.1302
0.224	1.0838
0.224	1.03654
0.225	0.98403
0.226	0.931429
0.226	0.884118
0.227	0.838224
0.227	0.790401
0.228	0.740387
0.229	0.695457
0.229	0.655158
0.23	0.615678
0.23	0.572501
0.231	0.530176
0.231	0.494895
0.232	0.462514
0.233	0.428746
0.233	0.391807
0.234	0.353913
0.234	0.321003
0.235	0.291071
0.235	0.259979
0.236	0.225884
0.237	0.192873
0.237	0.164706
0.238	0.136784
0.238	0.107545
0.239	0.076654
0.24	0.0490278
0.24	0.0252636
0.241	0.00105948
0.241	-0.0248672
0.242	-0.0511739
0.242	-0.0749863
0.243	-0.097699
0.244	-0.121383
0.244	-0.147065
0.245	-0.170975
0.245	-0.191327
0.246	-0.211576
0.247	-0.232706
0.247	-0.254739
0.248	-0.275365
0.248	-0.294499
0.249	-0.313905
0.249	-0.333485
0.25	-0.351878
0.251	-0.367445
0.251	-0.381566
0.252	-0.396889
0.252	-0.41376
0.253	-0.429234
0.254	-0.442688
0.254	-0.456011
0.255	-0.470285
0.255	-0.485087
0.256	-0.498039
0.256	-0.50955
0.257	-0.521691
0.258	-0.535173
0.258	-0.548236
0.259	-0.559472
0.259	-0.570139
0.26	-0.581326
0.261	-0.593024
0.261	-0.603863
0.262	-0.613611
0.262	-0.62359
0.263	-0.634926
0.263	-0.647024
0.264	-0.658824
0.265	-0.670426
0.265	-0.682448
0.266	-0.695056
0.266	-0.706445
0.267	-0.716416
0.268	-0.72628
0.268	-0.736554
0.269	-0.747104
0.269	-0.756556
0.27	-0.765028
0.27	-0.773507
0.271	-0.782056
0.272	-0.789904
0.272	-0.796432
0.273	-0.802359
0.273	-0.808694
0.274	-0.815347
0.275	-0.821381
0.275	-0.826905
0.276	-0.832742
0.276	-0.839742
0.277	-0.846949
0.277	-0.852787
0.278	-0.857854
0.279	-0.863314
0.279	-0.869368
0.28	-0.875166
0.28	-0.880451
0.281	-0.885591
0.282	-0.892054
0.282	-0.89933
0.283	-0.90606
0.283	-0.912477
0.284	-0.918685
0.284	-0.924409
0.285	-0.929737
0.286	-0.93498
0.286	-0.940443
0.287	-0.946311
0.287	-0.952666
0.288	-0.959048
0.288	-0.964901
0.289	-0.970704
0.29	-0.976679
0.29	-0.983148
0.291	-0.988772
0.291	-0.993237
0.292	-0.997793
0.293	-1.00283
0.293	-1.00829
0.294	-1.01311
0.294	-1.01756
0.295	-1.02217
0.295	-1.02726
0.296	-1.03194
0.297	-1.03505
0.297	-1.03815
0.298	-1.04146
0.298	-1.0454
0.299	-1.04952
0.3	-1.05386
0.3	-1.05829
0.301	-1.06319
0.301	-1.06841
0.302	-1.07329
0.302	-1.07797
0.303	-1.08276
0.304	-1.08786
0.304	-1.09276
0.305	-1.0971
0.305	-1.10141
0.306	-1.10587
0.307	-1.11047
0.307	-1.11458
0.308	-1.11812
0.308	-1.1216
0.309	-1.12492
0.309	-1.12795
0.31	-1.13051
0.311	-1.13292
0.311	-1.13557
0.312	-1.13864
0.312	-1.14146
0.313	-1.14376
0.314	-1.11915
0.314	-1.00639
0.315	-0.819389
0.315	-0.630272
0.316	-0.444656
0.316	-0.316834
0.317	-0.295488
0.318	-0.296737
0.318	-0.297719
0.319	-0.298737
0.319	-0.300266
0.32	-0.30228
0.321	-0.304097
0.321	-0.305707
0.322	-0.30749
0.322	-0.309647
0.323	-0.312032
0.323	-0.314594
0.324	-0.317224
0.325	-0.319776
0.325	-0.322242
0.326	-0.324398
0.326	-0.326169
0.327	-0.328115
0.328	-0.330991
0.328	-0.368583
0.329	-0.498485
0.329	-0.689968
0.33	-0.881938
0.33	-1.07285
0.331	-1.19379
0.332	-1.21718
0.332	-1.22062
0.333	-1.22406
0.333	-1.2274
0.334	-1.23017
0.335	-1.23248
0.335	-1.23497
0.336	-1.23802
0.336	-1.24126
0.337	-1.24415
0.337	-1.24682
0.338	-1.2494
0.339	-1.25196
0.339	-1.25463
0.34	-1.25758
0.34	-1.2607
0.341	-1.26394
0.342	-1.26779
0.342	-1.27118
0.343	-1.2732
0.343	-1.27515
0.344	-1.27653
0.344	-1.27695
0.345	-1.27747
0.346	-1.27806
0.346	-1.2788
0.347	-1.28049
0.347	-1.28258
0.348	-1.28466
0.348	-1.28674
0.349	-1.28887
0.35	-1.29116
0.35	-1.29303
0.351	-1.29423
0.351	-1.29539
0.352	-1.29631
0.353	-1.29696
0.353	-1.29748
0.354	-1.29794
0.354	-1.29827
0.355	-1.29808
0.355	-1.29761
0.356	-1.29652
0.357	-1.29537
0.357	-1.29438
0.358	-1.29377
0.358	-1.29378
0.359	-1.29471
0.36	-1.29574
0.36	-1.29725
0.361	-1.29882
0.361	-1.29948
0.362	-1.29979
0.362	-1.30009
0.363	-1.30037
0.364	-1.30058
0.364	-1.30058
0.365	-1.30053
0.365	-1.3002
0.366	-1.29967
0.367	-1.29938
0.367	-1.29932
0.368	-1.29959
0.368	-1.30086
0.369	-1.30255
0.369	-1.30471
0.37	-1.30696
0.371	-1.30901
0.371	-1.31069
0.372	-1.31219
0.372	-1.31343
0.373	-1.31465
0.374	-1.31581
0.374	-1.31677
0.375	-1.31726
0.375	-1.31749
0.376	-1.31775
0.376	-1.31808
0.377	-1.31843
0.378	-1.31881
0.378	-1.31926
0.379	-1.32012
0.379	-1.32148
0.38	-1.32313
0.381	-1.32502
0.381	-1.32685
0.382	-1.32861
0.382	-1.32992
0.383	-1.33028
0.383	-1.33042
0.384	-1.33037
0.385	-1.33007
0.385	-1.33002
0.386	-1.33027
0.386	-1.33066
0.387	-1.33147
0.388	-1.33255
0.388	-1.33369
0.389	-1.33488
0.389	-1.33618
0.39	-1.3377
0.39	-1.33918
0.391	-1.34057
0.392	-1.34187
0.392	-1.34314
0.393	-1.3445
0.393	-1.34569
0.394	-1.34628
0.395	-1.34686
0.395	-1.34658
0.396	-1.34573
0.396	-1.34499
0.397	-1.34429
0.397	-1.34361
0.398	-1.34379
0.399	-1.34403
0.399	-1.3447
0.4	-1.34537
0.4	-1.34611
0.401	-1.34699
0.402	-1.34747
0.402	-1.34755
0.403	-1.34765
0.403	-1.34822
0.404	-1.34898
0.404	-1.34944
0.405	-1.34986
0.406	-1.35031
0.406	-1.35126
0.407	-1.35226
0.407	-1.35321
0.408	-1.35412
0.408	-1.35471
0.409	-1.35467
0.41	-1.35547
0.41	-1.35682
0.411	-1.35817
0.411	-1.35965
0.412	-1.36115
0.413	-1.36185
0.413	-1.36255
0.414	-1.36329
0.414	-1.36442
0.415	-1.36551
0.415	-1.36645
0.416	-1.36741
0.417	-1.36845
0.417	-1.36958
0.418	-1.37026
0.418	-1.37075
0.419	-1.37131
0.42	-1.37246
0.42	-1.37377
0.421	-1.37461
0.421	-1.37539
0.422	-1.37607
0.422	-1.37642
0.423	-1.37714
0.424	-1.37847
0.424	-1.37981
0.425	-1.38094
0.425	-1.38187
0.426	-1.38268
0.427	-1.38339
0.427	-1.38414
0.428	-1.38518
0.428	-1.38621
0.429	-1.38686
0.429	-1.38746
0.43	-1.38797
0.431	-1.38832
0.431	-1.38857
0.432	-1.38869
0.432	-1.38886
0.433	-1.38941
0.434	-1.3901
0.434	-1.39021
0.435	-1.39009
0.435	-1.38994
0.436	-1.3896
0.436	-1.38937
0.437	-1.38949
0.438	-1.38967
0.438	-1.39027
0.439	-1.39136
0.439	-1.39267
0.44	-1.39415
0.441	-1.39572
0.441	-1.39773
0.442	-1.39977
0.442	-1.40154
0.443	-1.40326
0.443	-1.40488
0.444	-1.40619
0.445	-1.40753
0.445	-1.40892
0.446	-1.4103
0.446	-1.41138
0.447	-1.41211
0.448	-1.41246
0.448	-1.41252
0.449	-1.41253
0.449	-1.41285
0.45	-1.41332
0.45	-1.414
0.451	-1.41471
0.452	-1.4154
0.452	-1.41587
0.453	-1.41599
0.453	-1.41558
0.454	-1.41508
0.455	-1.41483
0.455	-1.41489
0.456	-1.41456
0.456	-1.41405
0.457	-1.41352
0.457	-1.41283
0.458	-1.41214
0.459	-1.41179
0.459	-1.41148
0.46	-1.41146
0.46	-1.41216
0.461	-1.41335
0.462	-1.41498
0.462	-1.41667
0.463	-1.41856
0.463	-1.42061
0.464	-1.42235
0.464	-1.42395
0.465	-1.42555
0.466	-1.42624
0.466	-1.42686
0.467	-1.42772
0.467	-1.42859
0.468	-1.42935
0.468	-1.42993
0.469	-1.43021
0.47	-1.43019
0.47	-1.43015
0.471	-1.43017
0.471	-1.43021
0.472	-1.43043
0.473	-1.43067
0.473	-1.43108
0.474	-1.43212
0.474	-1.4329
0.475	-1.43292
0.475	-1.43291
0.476	-1.43206
0.477	-1.43062
0.477	-1.42893
0.478	-1.42711
0.478	-1.42527
0.479	-1.42315
0.48	-1.42104
0.48	-1.4199
0.481	-1.41878
0.481	-1.41794
0.482	-1.41821
0.482	-1.41861
0.483	-1.4192
0.484	-1.4198
0.484	-1.42024
0.485	-1.42057
0.485	-1.42084
0.486	-1.42109
0.487	-1.42135
0.487	-1.42207
0.488	-1.42261
0.488	-1.42249
0.489	-1.42237
0.489	-1.42222
0.49	-1.42204
0.491	-1.42273
0.491	-1.42397
0.492	-1.42521
0.492	-1.42658
0.493	-1.42798
0.494	-1.42964
0.494	-1.43128
0.495	-1.43243
0.495	-1.43197
0.496	-1.43117
0.496	-1.42933
0.497	-1.4275
0.498	-1.42584
0.498	-1.42435
0.499	-1.42311
0.499	-1.4219
0.5	-1.42065
0.501	-1.41964
0.501	-1.41875
0.502	-1.41753
0.502	-1.41617
0.503	-1.41498
0.503	-1.4141
0.504	-1.41336
0.505	-1.41267
0.505	-1.41199
0.506	-1.41142
0.506	-1.41093
0.507	-1.41036
0.508	-1.40973
0.508	-1.40904
0.509	-1.40803
0.509	-1.40722
0.51	-1.40778
0.51	-1.40878
0.511	-1.40979
0.512	-1.41082
0.512	-1.41173
0.513	-1.41254
0.513	-1.41331
0.514	-1.4137
0.515	-1.41387
0.515	-1.41367
0.516	-1.41337
0.516	-1.41315
0.517	-1.41328
0.517	-1.41333
0.518	-1.41305
0.519	-1.41268
0.519	-1.41214
0.52	-1.41143
0.52	-1.41056
0.521	-1.40963
0.522	-1.4087
0.522	-1.40902
0.523	-1.40977
0.523	-1.41083
0.524	-1.41198
0.524	-1.41292
0.525	-1.41349
0.526	-1.41398
0.526	-1.41444
0.527	-1.41491
0.527	-1.41474
0.528	-1.41426
0.528	-1.41418
0.529	-1.41429
0.53	-1.41461
0.53	-1.41575
0.531	-1.41695
0.531	-1.41778
0.532	-1.41854
0.533	-1.41986
0.533	-1.42164
0.534	-1.4237
0.534	-1.42593
0.535	-1.42818
0.535	-1.43016
0.536	-1.43211
0.537	-1.43267
0.537	-1.43301
0.538	-1.433
0.538	-1.43241
0.539	-1.43197
0.54	-1.4319
0.54	-1.43189
0.541	-1.43178
0.541	-1.43163
0.542	-1.43218
0.542	-1.43298
0.543	-1.43359
0.544	-1.43331
0.544	-1.43272
0.545	-1.43128
0.545	-1.42974
0.546	-1.42905
0.547	-1.42902
0.547	-1.42842
0.548	-1.42736
0.548	-1.42627
0.549	-1.42502
0.549	-1.42377
0.55	-1.42279
0.551	-1.42182
0.551	-1.42139
0.552	-1.42167
0.552	-1.4223
0.553	-1.42339
0.554	-1.42473
0.554	-1.42594
0.555	-1.42695
0.555	-1.42799
0.556	-1.42909
0.556	-1.43019
0.557	-1.43127
0.558	-1.43245
0.558	-1.4343
0.559	-1.43655
0.559	-1.43857
0.56	-1.44008
0.561	-1.44081
0.561	-1.44079
0.562	-1.44053
0.562	-1.44072
0.563	-1.44133
0.563	-1.44212
0.564	-1.44298
0.565	-1.44385
0.565	-1.44491
0.566	-1.44575
0.566	-1.44588
0.567	-1.4457
0.568	-1.44556
0.568	-1.44551
0.569	-1.44571
0.569	-1.44609
0.57	-1.4465
0.57	-1.44673
0.571	-1.44677
0.572	-1.4468
0.572	-1.44685
0.573	-1.44685
0.573	-1.44642
0.574	-1.44601
0.575	-1.44613
0.575	-1.44644
0.576	-1.44717
0.576	-1.4485
0.577	-1.44952
0.577	-1.45017
0.578	-1.45076
0.579	-1.4509
0.579	-1.45069
0.58	-1.45023
0.58	-1.44967
0.581	-1.44919
0.582	-1.44902
0.582	-1.44893
0.583	-1.44875
0.583	-1.44853
0.584	-1.44835
0.584	-1.4482
0.585	-1.44826
0.586	-1.4485
0.586	-1.44878
0.587	-1.44918
0.587	-1.44967
0.588	-1.45064
0.588	-1.45179
0.589	-1.45262
0.59	-1.4526
0.59	-1.45185
0.591	-1.45048
0.591	-1.44895
0.592	-1.44785
0.593	-1.44718
0.593	-1.44711
0.594	-1.44731
0.594	-1.44756
0.595	-1.44712
0.595	-1.44639
0.596	-1.44532
0.597	-1.44416
0.597	-1.44296
0.598	-1.44171
0.598	-1.4404
0.599	-1.43907
0.6	-1.43775
0.6	-1.43676
0.601	-1.43595
0.601	-1.43502
0.602	-1.43407
0.602	-1.43312
0.603	-1.43216
0.604	-1.43155
0.604	-1.43185
0.605	-1.43232
0.605	-1.43308
0.606	-1.43414
0.607	-1.43509
0.607	-1.43566
0.608	-1.43603
0.608	-1.43614
0.609	-1.43591
0.609	-1.43608
0.61	-1.43675
0.611	-1.43731
0.611	-1.43747
0.612	-1.43731
0.612	-1.43721
0.613	-1.43714
0.614	-1.43727
0.614	-1.43772
0.615	-1.43807
0.615	-1.43814
0.616	-1.43817
0.616	-1.43843
0.617	-1.43893
0.618	-1.43943
0.618	-1.43993
0.619	-1.4402
0.619	-1.43992
0.62	-1.43904
0.621	-1.43775
0.621	-1.43629
0.622	-1.43514
0.622	-1.4344
0.623	-1.43404
0.623	-1.43398
0.624	-1.4339
0.625	-1.43361
0.625	-1.43327
0.626	-1.43335
0.626	-1.43372
0.627	-1.43422
0.628	-1.43501
0.628	-1.43572
0.629	-1.43614
0.629	-1.43647
0.63	-1.437
0.63	-1.43772
0.631	-1.43823
0.632	-1.43853
0.632	-1.43885
0.633	-1.43925
0.633	-1.43993
0.634	-1.4412
0.635	-1.44276
0.635	-1.44441
0.636	-1.44621
0.636	-1.44766
0.637	-1.44874
0.637	-1.44975
0.638	-1.4507
0.639	-1.45164
0.639	-1.45282
0.64	-1.45415
0.64	-1.45547
0.641	-1.45677
0.641	-1.45792
0.642	-1.45877
0.643	-1.45949
0.643	-1.45986
0.644	-1.45994
0.644	-1.45973
0.645	-1.45934
0.646	-1.45883
0.646	-1.45796
0.647	-1.4569
0.647	-1.45575
0.648	-1.45458
0.648	-1.45372
0.649	-1.45323
0.65	-1.45276
0.65	-1.45217
0.651	-1.45155
0.651	-1.45137
0.652	-1.4514
0.653	-1.45151
0.653	-1.45165
0.654	-1.45154
0.654	-1.45093
0.655	-1.45017
0.655	-1.44941
0.656	-1.44867
0.657	-1.4485
0.657	-1.44872
0.658	-1.44937
0.658	-1.45023
0.659	-1.45104
0.66	-1.45171
0.66	-1.45228
0.661	-1.45312
0.661	-1.45431
0.662	-1.45545
0.662	-1.45645
0.663	-1.45722
0.664	-1.45757
0.664	-1.4577
0.665	-1.45798
0.665	-1.45852
0.666	-1.45884
0.667	-1.45873
0.667	-1.45861
0.668	-1.45848
0.668	-1.45847
0.669	-1.45889
0.669	-1.45966
0.67	-1.46069
0.671	-1.46229
0.671	-1.46376
0.672	-1.46464
0.672	-1.46535
0.673	-1.46569
0.674	-1.46555
0.674	-1.46557
0.675	-1.46578
0.675	-1.46605
0.676	-1.46647
0.676	-1.46706
0.677	-1.46778
0.678	-1.46855
0.678	-1.46898
0.679	-1.46879
0.679	-1.4683
0.68	-1.46757
0.681	-1.46694
0.681	-1.46725
0.682	-1.46869
0.682	-1.47014
0.683	-1.4716
0.683	-1.47292
0.684	-1.47369
0.685	-1.47369
0.685	-1.47316
0.686	-1.47246
0.686	-1.47162
0.687	-1.47059
0.688	-1.46992
0.688	-1.46971
0.689	-1.46949
0.689	-1.46913
0.69	-1.46854
0.69	-1.46779
0.691	-1.46693
0.692	-1.46628
0.692	-1.46617
0.693	-1.46681
0.693	-1.46801
0.694	-1.46933
0.695	-1.47029
0.695	-1.47063
0.696	-1.46974
0.696	-1.46786
0.697	-1.46602
0.697	-1.46449
0.698	-1.46342
0.699	-1.46294
0.699	-1.46286
0.7	-1.46256
0.7	-1.46187
0.701	-1.46114
0.701	-1.46064
0.702	-1.46019
0.703	-1.46014
0.703	-1.46047
0.704	-1.46102
0.704	-1.46171
0.705	-1.46239
0.706	-1.46299
0.706	-1.46331
0.707	-1.46308
0.707	-1.46256
0.708	-1.46199
0.708	-1.46134
0.709	-1.46106
0.71	-1.46128
0.71	-1.46162
0.711	-1.46186
0.711	-1.46196
0.712	-1.46176
0.713	-1.46132
0.713	-1.46089
0.714	-1.4605
0.714	-1.46026
0.715	-1.46043
0.715	-1.46092
0.716	-1.46141
0.717	-1.46193
0.717	-1.46231
0.718	-1.46209
0.718	-1.4618
0.719	-1.46131
0.72	-1.46036
0.72	-1.45946
0.721	-1.45864
0.721	-1.45788
0.722	-1.45748
0.722	-1.45758
0.723	-1.45776
0.724	-1.458
0.724	-1.45818
0.725	-1.45811
0.725	-1.45801
0.726	-1.45805
0.727	-1.45812
0.727	-1.45833
0.728	-1.45885
0.728	-1.4593
0.729	-1.45964
0.729	-1.45986
0.73	-1.4596
0.731	-1.45898
0.731	-1.45833
0.732	-1.45768
0.732	-1.45724
0.733	-1.4574
0.734	-1.45784
0.734	-1.45872
0.735	-1.45958
0.735	-1.46036
0.736	-1.46092
0.736	-1.46111
0.737	-1.46086
0.738	-1.46061
0.738	-1.46036
0.739	-1.4602
0.739	-1.46026
0.74	-1.46039
0.741	-1.46083
0.741	-1.46186
0.742	-1.46271
0.742	-1.46328
0.743	-1.46366
0.743	-1.46341
0.744	-1.46279
0.745	-1.46264
0.745	-1.46281
0.746	-1.46278
0.746	-1.46232
0.747	-1.46143
0.748	-1.46001
0.748	-1.45856
0.749	-1.45733
0.749	-1.45643
0.75	-1.45562
0.75	-1.45492
0.751	-1.45441
0.752	-1.45443
0.752	-1.45475
0.753	-1.45508
0.753	-1.45542
0.754	-1.45528
0.755	-1.45436
0.755	-1.453
0.756	-1.4511
0.756	-1.44933
0.757	-1.44811
0.757	-1.44759
0.758	-1.44772
0.759	-1.44834
0.759	-1.44867
0.76	-1.4485
0.76	-1.4484
0.761	-1.44872
0.761	-1.44917
0.762	-1.45037
0.763	-1.45251
0.763	-1.4544
0.764	-1.45602
0.764	-1.45762
0.765	-1.45911
0.766	-1.46033
0.766	-1.46113
0.767	-1.46159
0.767	-1.46205
0.768	-1.46206
0.768	-1.46198
0.769	-1.46302
0.77	-1.46418
0.77	-1.46551
0.771	-1.46758
0.771	-1.46926
0.772	-1.4702
0.773	-1.47113
0.773	-1.47197
0.774	-1.47281
0.774	-1.47426
0.775	-1.47597
0.775	-1.47765
0.776	-1.47914
0.777	-1.48042
0.777	-1.48018
0.778	-1.47994
0.778	-1.47971
0.779	-1.47951
0.78	-1.47934
0.78	-1.47923
0.781	-1.4791
0.781	-1.47885
0.782	-1.47861
0.782	-1.47881
0.783	-1.47919
0.784	-1.4795
0.784	-1.47958
0.785	-1.47945
0.785	-1.4786
0.786	-1.47774
0.787	-1.47676
0.787	-1.4757
0.788	-1.47474
0.788	-1.47385
0.789	-1.47312
0.789	-1.47321
0.79	-1.47341
0.791	-1.4738
0.791	-1.47417
0.792	-1.47424
0.792	-1.47386
0.793	-1.47346
0.794	-1.47304
0.794	-1.47264
0.795	-1.47232
0.795	-1.47206
0.796	-1.47191
0.796	-1.47181
0.797	-1.47179
0.798	-1.47209
0.798	-1.47246
0.799	-1.47304
0.799	-1.47361
0.8	-1.47415
0.801	-1.4747
0.801	-1.47534
0.802	-1.47608
0.802	-1.47683
0.803	-1.4776
0.803	-1.47816
0.804	-1.47796
0.805	-1.47769
0.805	-1.47733
0.806	-1.47674
0.806	-1.47641
0.807	-1.47649
0.808	-1.47657
0.808	-1.47673
0.809	-1.47699
0.809	-1.47717
0.81	-1.47732
0.81	-1.47738
0.811	-1.47712
0.812	-1.47651
0.812	-1.47563
0.813	-1.47474
0.813	-1.47398
0.814	-1.47352
0.815	-1.47311
0.815	-1.47273
0.816	-1.47242
0.816	-1.47242
0.817	-1.47275
0.817	-1.47305
0.818	-1.47334
0.819	-1.47372
0.819	-1.47439
0.82	-1.47519
0.82	-1.47636
0.821	-1.47769
0.821	-1.47903
0.822	-1.4798
0.823	-1.48044
0.823	-1.48091
0.824	-1.48138
0.824	-1.48164
0.825	-1.48141
0.826	-1.48147
0.826	-1.48185
0.827	-1.48225
0.827	-1.48291
0.828	-1.48371
0.828	-1.48412
0.829	-1.48447
0.83	-1.48483
0.83	-1.48555
0.831	-1.48612
0.831	-1.48618
0.832	-1.48623
0.833	-1.48628
0.833	-1.48635
0.834	-1.48599
0.834	-1.48544
0.835	-1.4849
0.835	-1.48398
0.836	-1.48293
0.837	-1.48248
0.837	-1.48209
0.838	-1.48167
0.838	-1.48096
0.839	-1.48048
0.84	-1.48048
0.84	-1.48048
0.841	-1.48039
0.841	-1.48019
0.842	-1.47973
0.842	-1.47914
0.843	-1.47855
0.844	-1.47778
0.844	-1.47697
0.845	-1.47578
0.845	-1.47455
0.846	-1.47329
0.847	-1.47196
0.847	-1.47062
0.848	-1.46926
0.848	-1.46792
0.849	-1.46663
0.849	-1.46541
0.85	-1.46453
0.851	-1.46379
0.851	-1.4631
0.852	-1.46296
0.852	-1.46287
0.853	-1.46305
0.854	-1.46323
0.854	-1.4632
0.855	-1.46277
0.855	-1.46243
0.856	-1.46217
0.856	-1.46195
0.857	-1.46223
0.858	-1.46282
0.858	-1.46359
0.859	-1.46439
0.859	-1.46506
0.86	-1.46435
0.861	-1.46368
0.861	-1.46307
0.862	-1.46251
0.862	-1.46227
0.863	-1.46246
0.863	-1.46258
0.864	-1.46267
0.865	-1.46273
0.865	-1.46253
0.866	-1.46216
0.866	-1.46126
0.867	-1.46036
0.868	-1.45948
0.868	-1.45872
0.869	-1.45817
0.869	-1.458
0.87	-1.45787
0.87	-1.45798
0.871	-1.45829
0.872	-1.45815
0.872	-1.45773
0.873	-1.45734
0.873	-1.45582
0.874	-1.45386
0.875	-1.4529
0.875	-1.45226
0.876	-1.45189
0.876	-1.45263
0.877	-1.45344
0.877	-1.45381
0.878	-1.45407
0.879	-1.45453
0.879	-1.45519
0.88	-1.45609
0.88	-1.45715
0.881	-1.45823
0.881	-1.45813
0.882	-1.45775
0.883	-1.45728
0.883	-1.45679
0.884	-1.45642
0.884	-1.45626
0.885	-1.45595
0.886	-1.45533
0.886	-1.45465
0.887	-1.45451
0.887	-1.45465
0.888	-1.45593
0.888	-1.45772
0.889	-1.45951
0.89	-1.46051
0.89	-1.46107
0.891	-1.46045
0.891	-1.45961
0.892	-1.45907
0.893	-1.45903
0.893	-1.45886
0.894	-1.45849
0.894	-1.45811
0.895	-1.45835
0.895	-1.45883
0.896	-1.46061
0.897	-1.46261
0.897	-1.46424
0.898	-1.46453
0.898	-1.4645
0.899	-1.46427
0.9	-1.46401
0.9	-1.46434
0.901	-1.46514
0.901	-1.46536
0.902	-1.46537
0.902	-1.46537
0.903	-1.46568
0.904	-1.46615
0.904	-1.46748
0.905	-1.46886
0.905	-1.47043
0.906	-1.47241
0.907	-1.47409
0.907	-1.47528
0.908	-1.47641
0.908	-1.47735
0.909	-1.47817
0.909	-1.47831
0.91	-1.47824
0.911	-1.47808
0.911	-1.47719
0.912	-1.47661
0.912	-1.47747
0.913	-1.4784
0.914	-1.47976
0.914	-1.48157
0.915	-1.48276
0.915	-1.4835
0.916	-1.48423
0.916	-1.48393
0.917	-1.48335
0.918	-1.48242
0.918	-1.48143
0.919	-1.48046
0.919	-1.48025
0.92	-1.47986
0.921	-1.47904
0.921	-1.47823
0.922	-1.47758
0.922	-1.47718
0.923	-1.477
0.923	-1.47693
0.924	-1.47684
0.925	-1.47665
0.925	-1.47652
0.926	-1.47709
0.926	-1.47764
0.927	-1.47816
0.928	-1.47849
0.928	-1.47844
0.929	-1.47795
0.929	-1.4773
0.93	-1.47679
0.93	-1.47645
0.931	-1.47686
0.932	-1.4778
0.932	-1.47883
0.933	-1.47938
0.933	-1.47964
0.934	-1.47935
0.934	-1.4788
0.935	-1.47845
0.936	-1.47866
0.936	-1.47899
0.937	-1.47909
0.937	-1.47911
0.938	-1.47928
0.939	-1.47958
0.939	-1.47999
0.94	-1.48045
0.94	-1.48083
0.941	-1.48036
0.941	-1.4796
0.942	-1.47909
0.943	-1.47867
0.943	-1.47834
0.944	-1.47814
0.944	-1.47782
0.945	-1.47733
0.946	-1.4768
0.946	-1.47673
0.947	-1.4769
0.947	-1.47762
0.948	-1.47859
0.948	-1.47948
0.949	-1.47992
0.95	-1.47999
0.95	-1.47946
0.951	-1.47876
0.951	-1.47785
0.952	-1.47672
0.953	-1.47537
0.953	-1.4739
0.954	-1.47242
0.954	-1.4716
0.955	-1.47108
0.955	-1.47148
0.956	-1.47216
0.957	-1.47243
0.957	-1.47199
0.958	-1.47129
0.958	-1.47046
0.959	-1.4696
0.96	-1.46874
0.96	-1.46789
0.961	-1.46651
0.961	-1.46494
0.962	-1.46372
0.962	-1.46403
0.963	-1.46475
0.964	-1.46595
0.964	-1.46725
0.965	-1.46811
0.965	-1.46858
0.966	-1.46923
0.967	-1.4701
0.967	-1.47098
0.968	-1.47193
0.968	-1.47289
0.969	-1.4731
0.969	-1.47318
0.97	-1.47347
0.971	-1.47409
0.971	-1.47519
0.972	-1.47702
0.972	-1.47894
0.973	-1.48032
0.974	-1.48151
0.974	-1.48267
0.975	-1.48384
0.975	-1.48497
0.976	-1.48592
0.976	-1.48646
0.977	-1.48538
0.978	-1.48413
0.978	-1.48277
0.979	-1.4814
0.979	-1.48049
0.98	-1.4799
0.981	-1.47937
0.981	-1.4786
0.982	-1.4776
0.982	-1.47655
0.983	-1.47547
0.983	-1.47464
0.984	-1.47462
0.985	-1.47496
0.985	-1.47502
0.986	-1.47491
0.986	-1.47469
0.987	-1.47431
0.988	-1.47423
0.988	-1.4745
0.989	-1.47483
0.989	-1.47459
0.99	-1.47392
0.99	-1.47339
0.991	-1.47293
0.992	-1.47275
0.992	-1.47318
0.993	-1.47398
0.993	-1.4749
0.994	-1.47584
0.994	-1.47656
0.995	-1.47706
0.996	-1.47775
0.996	-1.47864
0.997	-1.47952
0.997	-1.48033
0.998	-1.48081
0.999	-1.48044
0.999	-1.47966
1	-1.47865
1	-1.47736
1.001	-1.47612
1.001	-1.47501
1.002	-1.47395
1.003	-1.47302
1.003	-1.47216
1.004	-1.47195
1.004	-1.47211
1.005	-1.47264
1.006	-1.47395
1.006	-1.47526
1.007	-1.47594
1.007	-1.47637
1.008	-1.47656
1.008	-1.4765
1.009	-1.47666
1.01	-1.47702
1.01	-1.47736
1.011	-1.47723
1.011	-1.47691
1.012	-1.47667
1.013	-1.47646
1.013	-1.47632
1.014	-1.47627
1.014	-1.4765
1.015	-1.477
1.015	-1.47758
1.016	-1.47855
1.017	-1.47973
1.017	-1.4808
1.018	-1.48179
1.018	-1.48294
1.019	-1.48474
1.02	-1.48633
1.02	-1.48714
1.021	-1.48771
1.021	-1.48802
1.022	-1.48807
1.022	-1.48833
1.023	-1.48881
1.024	-1.48933
1.024	-1.48969
1.025	-1.49004
1.025	-1.4909
1.026	-1.49192
1.027	-1.49277
1.027	-1.49333
1.028	-1.49373
1.028	-1.49404
1.029	-1.49432
1.029	-1.49512
1.03	-1.49629
1.031	-1.49709
1.031	-1.49772
1.032	-1.49829
1.032	-1.49852
1.033	-1.49853
1.034	-1.49809
1.034	-1.49727
1.035	-1.49637
1.035	-1.49537
1.036	-1.49445
1.036	-1.49383
1.037	-1.49335
1.038	-1.49284
1.038	-1.49227
1.039	-1.4918
1.039	-1.49145
1.04	-1.49095
1.041	-1.48987
1.041	-1.4884
1.042	-1.48721
1.042	-1.48619
1.043	-1.48534
1.043	-1.48477
1.044	-1.48402
1.045	-1.48278
1.045	-1.48137
1.046	-1.47995
1.046	-1.47853
1.047	-1.47733
1.048	-1.47635
1.048	-1.47558
1.049	-1.47554
1.049	-1.47609
1.05	-1.47673
1.05	-1.47742
1.051	-1.47759
1.052	-1.477
1.052	-1.47622
1.053	-1.47548
1.053	-1.47475
1.054	-1.4741
1.054	-1.47369
1.055	-1.47389
1.056	-1.47451
1.056	-1.47529
1.057	-1.47645
1.057	-1.47766
1.058	-1.47859
1.059	-1.4794
1.059	-1.48013
1.06	-1.48077
1.06	-1.48141
1.061	-1.48206
1.061	-1.48267
1.062	-1.48305
1.063	-1.48302
1.063	-1.48219
1.064	-1.48092
1.064	-1.47967
1.065	-1.47845
1.066	-1.47783
1.066	-1.47793
1.067	-1.47823
1.067	-1.47873
1.068	-1.47937
1.068	-1.47994
1.069	-1.48045
1.07	-1.48085
1.07	-1.48097
1.071	-1.48079
1.071	-1.48021
1.072	-1.47945
1.073	-1.47885
1.073	-1.47838
1.074	-1.47805
1.074	-1.47779
1.075	-1.4776
1.075	-1.47758
1.076	-1.47772
1.077	-1.47812
1.077	-1.47865
1.078	-1.47897
1.078	-1.47904
1.079	-1.47901
1.08	-1.47895
1.08	-1.47889
1.081	-1.479
1.081	-1.47925
1.082	-1.47928
1.082	-1.47919
1.083	-1.479
1.084	-1.47839
1.084	-1.47774
1.085	-1.47736
1.085	-1.4771
1.086	-1.4769
1.087	-1.47678
1.087	-1.4766
1.088	-1.47625
1.088	-1.47583
1.089	-1.4755
1.089	-1.47534
1.09	-1.47509
1.091	-1.47466
1.091	-1.47421
1.092	-1.47366
1.092	-1.47311
1.093	-1.47284
1.094	-1.47273
1.094	-1.47266
1.095	-1.47274
1.095	-1.4728
1.096	-1.47266
1.096	-1.47247
1.097	-1.47226
1.098	-1.47206
1.098	-1.47214
1.099	-1.47259
1.099	-1.47303
1.1	-1.47345
1.101	-1.47382
1.101	-1.47409
1.102	-1.47432
1.102	-1.47456
1.103	-1.47485
1.103	-1.47505
1.104	-1.47507
1.105	-1.47507
1.105	-1.47503
1.106	-1.47493
1.106	-1.47494
1.107	-1.47504
1.108	-1.47504
1.108	-1.47475
1.109	-1.47416
1.109	-1.47343
1.11	-1.47264
1.11	-1.47183
1.111	-1.47097
1.112	-1.47012
1.112	-1.46932
1.113	-1.46856
1.113	-1.46804
1.114	-1.46777
1.114	-1.46752
1.115	-1.46729
1.116	-1.46715
1.116	-1.46718
1.117	-1.46726
1.117	-1.46731
1.118	-1.46734
1.119	-1.46735
1.119	-1.46734
1.12	-1.46738
1.12	-1.46749
1.121	-1.46756
1.121	-1.46752
1.122	-1.46751
1.123	-1.46782
1.123	-1.46833
1.124	-1.46887
1.124	-1.46944
1.125	-1.47006
1.126	-1.47071
1.126	-1.47138
1.127	-1.47206
1.127	-1.47269
1.128	-1.47304
1.128	-1.47319
1.129	-1.47327
1.13	-1.47309
1.13	-1.47263
1.131	-1.47201
1.131	-1.47131
1.132	-1.47087
1.133	-1.47076
1.133	-1.47077
1.134	-1.4708
1.134	-1.47078
1.135	-1.47024
1.135	-1.46931
1.136	-1.4685
1.137	-1.46776
1.137	-1.4675
1.138	-1.46815
1.138	-1.46918
1.139	-1.47013
1.14	-1.47102
1.14	-1.47136
1.141	-1.4705
1.141	-1.46942
1.142	-1.46831
1.142	-1.46723
1.143	-1.46657
1.144	-1.46681
1.144	-1.46723
1.145	-1.46795
1.145	-1.46871
1.146	-1.46968
1.147	-1.47069
1.147	-1.47128
1.148	-1.47169
1.148	-1.47192
1.149	-1.47143
1.149	-1.4712
1.15	-1.4717
1.151	-1.4722
1.151	-1.47272
1.152	-1.47307
1.152	-1.47251
1.153	-1.47126
1.154	-1.47008
1.154	-1.46913
1.155	-1.46873
1.155	-1.46982
1.156	-1.47106
1.156	-1.47209
1.157	-1.47258
1.158	-1.47261
1.158	-1.47185
1.159	-1.4712
1.159	-1.47103
1.16	-1.47116
1.161	-1.47108
1.161	-1.47088
1.162	-1.47065
1.162	-1.47033
1.163	-1.47025
[truncated: 39,203 more rows]

## Sheet: Supplementary Figure 4a
		C518													13R									13								nE5
	-100	0.00198586	0.00718865	0.0388103	0.00111584		0.00234858								-0.01734	0.013768	0.001235	-0.00199	0.006598	0.13642	0.462995		-80	-0.00599	0.042753	0.020426	-0.0095	0.07433	0.02396			0.057072	-0.01227	0.007104	0.025727	0.043319	-0.01227	0.083768	0.026342	-0.03969	0.015164	0.014059
	-95	0.00352024	0.024917	0.024917	0.00534793	0.00100468	0.00554366		0.000769	0.000304					-0.01496	0.027997	0.000111	-0.00234	0.024938	0.248925	0.576555		-75	0.011089	0.102616	0.009715	0.013686	0.0919	0.022136			0.078915	-0.00773	0.053008	0.106756	0.125911	-0.00773	0.182755	0.080431	0.045079	0.049141	0.065231
	-90	0.0127092	0.0653639	0.0653639	0.0161798	0.00237339	0.0212847		0.000605	0.000807					-0.0037	0.059028	0.003135	0.004933	0.030214	0.318752	0.655308		-70	0.032379	0.203305	0.027043	0.01247	0.130095	0.033948			0.261416	-0.00475	0.140202	0.244667	0.241066	-0.00475	0.333295	0.166254	0.083707	0.152961	0.138935
	-85	0.048175	0.167163	0.167163	0.0621734	0.00804927	0.0605367		0.001322	0.00121					-0.01855	0.14471	0.0088	0.015038	0.077181	0.456098	0.768388		-65	0.055838	0.296975	0.095463	0.08205	0.219542	0.059245			0.260867	0.049918	0.262568	0.363217	0.391362	0.049918	0.490865	0.329283	0.232062	0.334352	0.305249
	-80	0.163207	0.314205	0.314205	0.168479	0.0307482	0.189231	0.003284	0.002076	0.001633	0.001954	-0.0016			-0.00097	0.256766	0.019475	0.02675	0.157984	0.524739	0.794196		-60	0.170328	0.44673	0.181815	0.136128	0.338006	0.101733			0.456943	0.112026	0.308305	0.467608	0.54719	0.112026	0.661571	0.448252	0.293022	0.479274	0.427851
	-75	0.503507	0.473324	0.473324	0.424892	0.15399	0.415143	0.005292	0.002284	0.002354	0.003358	4.3e-05			0.028064	0.406121	0.030111	0.079319	0.277531	0.573451	0.854495		-55	0.240052	0.546828	0.239615	0.262612	0.43495	0.163288			0.680871	0.236841	0.469747	0.65844	0.577348	0.236841	0.746317	0.645519	0.442302	0.557616	0.57723
	-70	0.777212	0.590487	0.590487	0.722896	0.695328	0.66919	0.006553	0.005582	0.005193	0.009044	-0.00067			0.078432	0.559244	0.094309	0.163228	0.393426	0.727212	0.910729		-50	0.368891	0.619247	0.419769	0.359471	0.473007	0.29876			0.784208	0.387683	0.536033	0.685433	0.619611	0.387683	0.848784	0.662947	0.509974	0.624688	0.715207
	-65	0.925053	0.699142	0.699142	0.856545	0.863706	0.805095	0.016269	0.013546	0.013049	0.013971	0.003508			0.215144	0.680694	0.246766	0.330702	0.524627	0.707864	0.924575		-45	0.489404	0.737077	0.490028	0.461912	0.577174	0.348649			0.753749	0.454154	0.637542	0.765191	0.740873	0.454154	0.899315	0.777431	0.527522	0.823894	0.788135
	-60	0.972079	0.772677	0.772677	0.882245	0.950861	0.866859	0.060323	0.053129	0.047326	0.031442	0.010978			0.284141	0.778093	0.376528	0.507913	0.629817	0.785456	0.938121		-40	0.483261	0.769782	0.590458	0.58935	0.670029	0.376002			0.778249	0.548803	0.69255	0.897323	0.745383	0.548803	0.935486	0.851419	0.781945	0.874033	0.826201
	-55	0.984111	0.823269	0.823269	0.959429	0.988722	0.919538	0.694412	0.296311	0.614272	0.082753	0.041213			0.396805	0.816995	0.521912	0.653868	0.685455	0.786402	0.935561		-35	0.619176	0.839195	0.745747	0.767121	0.669005	0.445598			0.901226	0.649243	0.788326	0.912138	0.806981	0.649243	0.987065	0.852387	0.771838	0.837709	0.859056
	-50	1	0.862268	0.862268	0.975429	0.995426	0.934754	0.831337	0.78567	0.828283	0.196809	0.116677			0.65203	0.877235	0.656482	0.779303	0.807855	0.76508	0.951109		-30	0.648735	0.887922	0.765625	0.876168	0.743954	0.523029			0.87099	0.688057	0.914723	0.95642	0.909554	0.688057	0.963241	0.917258	0.921395	0.903526	0.920548
	-45	0.986665	0.907326	0.907326	1	1	0.941741	0.944029	0.912824	0.941264	0.367765	0.257313			0.608072	0.923389	0.740536	0.8353	0.866853	0.863948	0.976702		-25	0.700112	0.926561	0.79815	0.927497	0.817911	0.558291			0.980589	0.904967	0.882755	0.98636	0.931609	0.904967	0.999956	0.93913	0.930039	0.966292	0.935516
	-40	0.969531	0.906778	0.906778	0.963539	0.995015	0.971404	0.992952	0.967532	0.985943	0.5682	0.496233			0.851975	0.91817	0.811545	0.884482	0.937713	0.894584	0.952413		-20	0.801565	0.936853	0.897125	0.947815	0.918467	0.580033			0.94273	0.896364	0.937426	0.898439	0.95473	0.896364	0.995127	1	0.971797	0.945434	0.951845
	-35	0.948413	0.990601	0.990601	0.985131	0.977319	0.964526	1	0.971386	1	0.677754	0.607268			0.94173	0.959484	0.879764	0.950094	0.957796	1	0.936497		-15	0.85696	0.970357	0.88956	0.99773	0.943975	0.635336			0.879436	0.950498	0.953801	0.910629	0.917477	0.950498	1	0.931735	0.999999	0.989308	0.975506
	-30	0.944459	0.984863	0.984863	0.947813	0.976428	0.994968	0.995626	1	0.972221	0.782222	0.709191			0.92585	1	0.887177	0.977155	0.983309	0.896877	0.924518		-10	0.84658	0.972426	0.914952	0.908206	0.914122	0.785228			0.939472	0.883291	0.955089	0.910317	0.940301	0.883291	0.974182	0.947652	0.956093	0.954831	0.983363
	-25	0.917108	1	1	0.983328	0.97477	0.971	0.987445	0.99701	0.983012	0.844691	0.800419			0.816471	0.95262	0.92273	0.985119	0.979528	0.851719	0.964078		-5	0.885214	0.949521	0.957288	0.993306	0.955448	0.901915			0.890447	0.93523	0.875295	0.918031	0.934769	0.93523	0.986418	0.934718	0.904371	0.955752	0.980945
	-20	0.927003	0.904833	0.904833	0.965807	0.963694	1	0.98557	0.957858	0.987883	0.870515	0.827996			0.962319	0.932736	0.946843	0.984642	0.980458	0.905201	1		0	0.963079	0.941974	0.910848	0.95942	0.899373	0.888349			0.951564	0.902757	0.899793	0.87186	1	0.902757	0.977247	0.958476	0.891628	1	0.992595
	-15	0.946635	0.999203	0.999203	0.967665	0.962765	0.971037	0.975751	0.970697	0.962656	0.946212	0.877256			1	0.93486	0.961937	0.971859	0.977968	1.04937	0.971158		5	0.993373	0.969359	0.998472	1	1	0.911803			0.877601	0.992127	0.912721	0.9629	0.957517	0.992127	0.993238	0.94237	0.895553	0.966984	0.953242
	-10	0.96035	1.02619	1.02619	0.937906	0.964106	0.969241	0.982179	0.959915	0.974615	0.971077	0.902366			0.81115	0.932503	0.90157	0.952243	1	1.12166	1.37167		10	1	0.990397	0.967151	0.938598	0.995544	0.865885			0.862349	0.958363	1	1	0.897563	0.958363	0.980827	0.927795	0	0.973049	1
	-5	0.989315	1.16024	1.16024	0.898221	0.960399	0.936699	0.968428	0.9396	0.969463	0.987142	0.938783			0.875991	0.996217	0.952594	0.968366	0.970475				15	0.995062	0.972623	0.890938	1.15261	0.814228	0.892458			1	1	0.826667	0.843144	0.926602	1	0.974358	0.949977	0.90261	0.942666	0.963842
	0	1.0721	1.74708		0.914043	0.975456	0.897327	0.954123	0.961392	0.96486	0.979943	0.976678			0.968058	1.0347	0.932632	0.987136	0.931419				20	0.948163	1	0.924993	0.852243	0.929465	0.908906			0.905569	0.921093	0.894896	0.890497	0.891611	0.921093	0.998965	0.863554	0.897561	0.932261	1.02493
	5	1.30394			0.860252	0.970922	0.885925	0.951103	0.973872	0.9641	0.982551	0.978627			1.04967	1.37925	0.953934	0.99627	0.954363										1
	10					0.998681	0.854061	0.939104	0.960424	0.969627	0.979899	0.962267			0.702021	5.07231	1	1	0.907772
	15					1.0125	0.808821	0.957408	0.981058	0.98387	0.993135	0.951211			6.33694	0.178745	0.974682	0.962638	0.864807
	20					1.10026	0.759584	0.927144	0.981584	0.993922	1	1			-0.7346	0.240747	1.04275	1.0646	0.826539
